# Supplementary material for: Tumor-Induced Cardiac Dysfunction: A Potential Role of ROS
Source: Antioxidants (Basel). 2021 Aug 18;10(8):1299. doi: 10.3390/antiox10081299 (PMC8389295; doi:10.3390/antiox10081299)
Supplement: Supplementary file 1 [file antioxidants-10-01299-s001.zip]

Archive with 1 entries (1 files):
- antioxidants-1312526-supplementary.pdf
